# Supplementary material for: Structure Optimization of 12β-O-γ-Glutamyl Oleanolic Acid Derivatives Resulting in Potent FXR Antagonist/Modulator for NASH Therapy
Source: Pharmaceuticals (Basel). 2023 May 17;16(5):758. doi: 10.3390/ph16050758 (PMC10221314; doi:10.3390/ph16050758)
Supplement: Supplementary file 1 [file pharmaceuticals-16-00758-s001.zip]

Archive with 1 entries (1 files):
- pharmaceuticals-2362817-supplementary.pdf
